# Supplementary material for: Agronomic, Physicochemical, Aromatic and Sensory Characterization of Four Sweet Cherry Accessions of the Campania Region
Source: Plants (Basel). 2023 Jan 30;12(3):610. doi: 10.3390/plants12030610 (PMC9921131; doi:10.3390/plants12030610)
Supplement: Supplementary file 1 [file plants-12-00610-s001.zip]

Archive with 1 entries (1 files):
- plants-2157883-supplementary.pdf
